# Supplementary material for: Double-Layer MWCNTs@HPPS Photothermal Paper for Water Purification with Strong Acid-Alkali Corrosion Resistance
Source: Membranes (Basel). 2022 Nov 29;12(12):1208. doi: 10.3390/membranes12121208 (PMC9782072; doi:10.3390/membranes12121208)
Supplement: Supplementary file 1 [file membranes-12-01208-s001.zip]

Archive with 1 entries (1 files):
- membranes-1908458-supplementary.pdf
